# Supplementary material for: Discovery and validation of sub-threshold genome-wide association study loci using epigenomic signatures
Source: eLife. 2016 May 10;5:e10557. doi: 10.7554/eLife.10557 (PMC4862755; doi:10.7554/eLife.10557)
Supplement: Supplementary file 1. — List of 112 QT/QRS loci overlapping enhancers from each of four cardiac samples (sheet 2). DOI: http://dx.doi.org/10.7554/eLife.10557.021 [file elife-10557-supp1.xlsx]

## Sheet: Sources of 112 lead SNPs
Lead SNP	Lead Author		Papers:
rs11710077	Sotoodehnia		First author	Title	PMID
rs7342028	Sotoodehnia		Sotoodehnia	Common variants in 22 loci are associated with QRS duration and cardiac ventricular conduction.	21076409
rs1362212	Sotoodehnia		Smith	Impact of ancestry and common genetic variants on QT interval in African Americans.	23166209
rs1886512	Sotoodehnia		Ritchie	Genome- and phenome-wide analyses of cardiac conduction identifies markers of arrhythmia risk.	23463857
rs1733724	Sotoodehnia		Pfeufer	Common variants at ten loci modulate the QT interval duration in the QTSCD Study.	19305409
rs9912468	Sotoodehnia		Marroni	A genome-wide association scan of RR and QT interval duration in 3 European genetically isolated populations: the EUROSPAN project.	20031603
rs4074536	Sotoodehnia		Kim	A common variant in SLC8A1 is associated with the duration of the electrocardiographic QT interval.	22726844
rs10850409	Sotoodehnia		Holm	Several common variants modulate heart rate, PR interval and QRS duration.	20062063
rs11848785	Sotoodehnia		Newton-Cheh (BMC)	Genome-wide association study of electrocardiographic and heart rate variability traits: the Framingham Heart Study.	17903306
rs991014	Sotoodehnia		Newton-Cheh	Common variants at ten loci influence QT interval duration in the QTGEN Study.	19305408
rs11153730	Sotoodehnia		Chambers	Genetic variation in SCN10A influences cardiac conduction.	20062061
rs9436640	Sotoodehnia		Avery	Drug-gene interactions and the search for missing heritability: a cross-sectional pharmacogenomics study of the QT interval.	23459443
rs4687718	Sotoodehnia
rs6801957	Sotoodehnia
rs9851724	Sotoodehnia
rs13165478	Sotoodehnia
rs7562790	Sotoodehnia
rs2242285	Sotoodehnia
rs17391905	Sotoodehnia
rs11708996	Sotoodehnia
rs7784776	Sotoodehnia
rs883079	Sotoodehnia
rs17020136	Sotoodehnia
rs17608766	Sotoodehnia
rs4557101	Smith
rs3757458	Smith
rs1546498	Smith
rs9984896	Smith
rs2579330	Smith
rs1320976	Smith
rs6751349	Smith
rs9866825	Smith
rs7580640	Smith
rs9557754	Smith
rs1426063	Smith
rs2204037	Smith
rs11008099	Smith
rs231906	Smith
rs7616330	Smith
rs11663697	Smith
rs6873793	Smith
rs1380181	Smith
rs2414059	Smith
rs17879755	Smith
rs13149020	Smith
rs17155315	Smith
rs7729539	Smith
rs10027628	Smith
rs3778872	Smith
rs6795970	Ritchie/Chambers/Holm
rs1321313	Ritchie
rs2207790	Ritchie
rs6906287	Ritchie
rs1805126	Ritchie
rs17779747	Pfeufer
rs4657178	Pfeufer
rs7188697	Pfeufer
rs10919071	Pfeufer
rs12210810	Pfeufer
rs11970286	Pfeufer
rs7728043	Marroni
rs4318720	Marroni
rs10488031	Marroni
rs652889	Marroni
rs2650951	Marroni
rs789852	Marroni
rs6845865	Marroni
rs2478333	Marroni
rs1348582	Marroni
rs7601713	Marroni
rs1533317	Marroni
rs8015016	Marroni
rs2880058	Marroni
rs12476289	Marroni
rs13017846	Kim
rs4657175	Kim
rs11129795	Holm/Pfeufer
rs12296050	Holm/Pfeufer
rs727957	Holm
rs3825214	Holm
rs3807375	Holm
rs10507380	Newton-Cheh (BMC)
rs12143842	Newton-Cheh
rs12053903	Newton-Cheh
rs846111	Newton-Cheh
rs2074238	Newton-Cheh
rs12029454	Newton-Cheh
rs37062	Newton-Cheh
rs8049607	Newton-Cheh
rs4725982	Newton-Cheh
rs16857031	Newton-Cheh
rs12576239	Newton-Cheh
rs2968864	Newton-Cheh
rs2074518	Newton-Cheh
rs1415259	Chambers
rs230014	Avery
rs2708240	Avery
rs9375225	Avery
rs6755560	Avery
rs7006687	Avery
rs17450029	Avery
rs3217869	Avery
rs2663905	Avery
rs129963	Avery
rs2273601	Avery
rs9947295	Avery
rs10906189	Avery
rs10890920	Avery
rs10916248	Avery
rs1612141	Avery
rs1978746	Avery
rs13437751	Avery

## Sheet: 112 loci overlap with enhancers
15-state chromHMM enhancers (no H3K27ac)						18-state chromHMM enhancers (fetal heart not available)
Tissue (Roadmap Epigenomics Project Identifier: E###)
Adult left ventricle (E095)	Fetal heart (E083)	Adult right atrium (E104)	Adult right ventricle (E105)			Adult left ventricle (E095)	Adult right atrium (E104)	Adult right ventricle (E105)
rs10507380	rs10488031	rs10919071	rs11129795			rs10507380	rs10507380	rs11129795
rs10850409	rs10919071	rs11129795	rs11153730			rs10850409	rs10850409	rs11708996
rs10919071	rs11129795	rs11708996	rs11708996			rs10919071	rs10919071	rs11710077
rs11129795	rs11153730	rs11848785	rs11710077			rs11129795	rs11129795	rs12210810
rs11708996	rs11708996	rs12143842	rs11848785			rs11153730	rs11708996	rs12296050
rs11710077	rs11710077	rs12296050	rs12296050			rs11708996	rs11710077	rs1320976
rs11848785	rs11848785	rs12476289	rs12476289			rs11710077	rs12210810	rs1380181
rs12210810	rs12210810	rs12576239	rs12576239			rs12210810	rs12296050	rs1546498
rs12296050	rs12296050	rs129963	rs1320976			rs12296050	rs12476289	rs17020136
rs12576239	rs12476289	rs1321313	rs13437751			rs12476289	rs129963	rs2074238
rs13017846	rs12576239	rs1362212	rs1362212			rs13017846	rs1320976	rs2207790
rs1320976	rs13017846	rs1380181	rs1380181			rs1320976	rs1362212	rs2414059
rs1321313	rs1320976	rs1415259	rs1415259			rs1348582	rs1380181	rs2579330
rs1362212	rs1321313	rs1546498	rs1546498			rs1362212	rs1415259	rs2968864
rs1380181	rs1362212	rs17155315	rs2074238			rs1380181	rs1546498	rs37062
rs1415259	rs1380181	rs1886512	rs2074518			rs1415259	rs17020136	rs3757458
rs1546498	rs1415259	rs2074518	rs2207790			rs1546498	rs17608766	rs3778872
rs1805126	rs17020136	rs2207790	rs231906			rs17020136	rs1805126	rs3807375
rs1886512	rs1733724	rs2579330	rs2414059			rs1805126	rs1886512	rs4074536
rs2074518	rs1805126	rs2650951	rs2579330			rs1886512	rs2074238	rs4557101
rs2207790	rs1886512	rs2968864	rs2968864			rs2074238	rs2074518	rs4687718
rs2414059	rs2074238	rs3217869	rs3757458			rs2074518	rs2207790	rs4725982
rs2579330	rs2074518	rs37062	rs3778872			rs2207790	rs2414059	rs6795970
rs2650951	rs2207790	rs3757458	rs3807375			rs2414059	rs2579330	rs6845865
rs2968864	rs2242285	rs3778872	rs4074536			rs2579330	rs2650951	rs6906287
rs37062	rs231906	rs4557101	rs4557101			rs2650951	rs2968864	rs727957
rs3757458	rs2414059	rs4657175	rs4657175			rs2663905	rs37062	rs7562790
rs3778872	rs2579330	rs4657178	rs4687718			rs2968864	rs3757458	rs7616330
rs3807375	rs2968864	rs4687718	rs4725982			rs37062	rs3778872	rs883079
rs4557101	rs37062	rs4725982	rs652889			rs3757458	rs3807375
rs4657175	rs3757458	rs652889	rs6751349			rs3778872	rs3825214
rs4687718	rs3778872	rs6751349	rs6795970			rs3807375	rs4074536
rs4725982	rs3807375	rs6845865	rs6845865			rs4074536	rs4557101
rs652889	rs3825214	rs727957	rs727957			rs4557101	rs4725982
rs6751349	rs4074536	rs7342028	rs7342028			rs4687718	rs652889
rs6795970	rs4557101	rs7562790	rs7562790			rs4725982	rs6795970
rs6845865	rs4657175	rs7616330	rs7616330			rs652889	rs6845865
rs727957	rs4687718	rs883079	rs8049607			rs6795970	rs6906287
rs7342028	rs4725982	rs9912468	rs883079			rs6845865	rs7562790
rs7562790	rs652889		rs9557754			rs6906287	rs7616330
rs7616330	rs6751349					rs7562790	rs7784776
rs7784776	rs6795970					rs7616330	rs8049607
rs883079	rs6845865					rs7784776	rs883079
rs991014	rs6906287					rs883079
rs9912468	rs727957
	rs7342028
	rs7562790
	rs7616330
	rs7784776
	rs789852
	rs883079
	rs9557754
	rs9851724
	rs9912468
