# Supplementary material for: Discovery and validation of sub-threshold genome-wide association study loci using epigenomic signatures
Source: eLife. 2016 May 10;5:e10557. doi: 10.7554/eLife.10557 (PMC4862755; doi:10.7554/eLife.10557)
Supplement: Supplementary file 2. — Coordinates correspond to hg19 (sheet 1). List of candidate genes predicted to interact with sub-threshold loci within active LV enhancers by enhancer-gene linking algorithm (sheet 2). The list of sub-threshold SNPs is shorter than in Sheet #1 because some sub-threshold SNPs were excluded if the p-value was weaker than the most statistically significant SNP in LD (r2>0.2, see Materials and methods). DOI: http://dx.doi.org/10.7554/eLife.10557.022 [file elife-10557-supp2.xlsx]

## Sheet: Sub-threshold SNPs in enhancers
1) Sub-threshold SNPs overlapping H3K4me1-defined left ventricle enhancers						2) Sub-threshold SNPs overlapping H3K4me1/H3K27ac-defined active LV enhancers
Enhancer chr	Enhancer start	Enhancer end	SNP	p-values		Enhancer chr	Enhancer start	Enhancer end	SNP	p-values
chr8	98846400	98847000	rs6994620	3.0971e-10		chr11	61609200	61610400	rs174583	8.2073e-11
chr6	16277200	16279000	rs4716056	3.9501e-10		chr5	137386200	137388600	rs17171731	1.9729e-10
chr8	98810600	98813200	rs2449556	8.0333e-10		chr11	61597000	61598400	rs1535	2.222e-10
chr8	98814600	98815000	rs2248125	8.6766e-10		chr5	137193800	137195000	rs7722600	3.2835e-10
chr8	98810600	98813200	rs6995436	9.0525e-10		chr6	16276000	16279000	rs4716056	3.9501e-10
chr8	71213600	71214000	rs12675772	1.7554e-09		chr8	98807400	98819200	rs2449556	8.0333e-10
chr8	98846400	98847000	rs2449541	2.0161e-09		chr8	98807400	98819200	rs2248125	8.6766e-10
chr8	98807800	98808400	rs10955132	2.2748e-09		chr8	98807400	98819200	rs6995436	9.0525e-10
chr8	98810600	98813200	rs11783164	2.3541e-09		chr8	98807400	98819200	rs2917959	1.2572e-09
chr8	71245400	71246000	rs6987924	3.0722e-09		chr8	98807400	98819200	rs4735494	1.683e-09
chr8	98814600	98815000	rs2331587	3.5443e-09		chr8	98807400	98819200	rs10955132	2.2748e-09
chr8	98802800	98804000	rs6991424	4.3192e-09		chr8	98807400	98819200	rs11783164	2.3541e-09
chr6	16258200	16259400	rs7742883	4.6049e-09		chr8	98807400	98819200	rs6468590	2.6225e-09
chr8	98814600	98815000	rs7815706	4.829e-09		chr8	98807400	98819200	rs7820975	3.2995e-09
chr8	98810600	98813200	rs7839633	4.8414e-09		chr8	103931400	103933200	rs1961102	3.4067e-09
chr8	98810600	98813200	rs2468013	4.9729e-09		chr8	98807400	98819200	rs2331587	3.5443e-09
chr8	98810600	98813200	rs6992554	5.4253e-09		chr8	98795600	98805000	rs6991424	4.3192e-09
chr8	98846400	98847000	rs1872015	5.5136e-09		chr6	16258200	16259000	rs7742883	4.6049e-09
chr8	98842400	98843000	rs2245791	5.7206e-09		chr8	98807400	98819200	rs7815706	4.829e-09
chr8	98846400	98847000	rs1872016	6.4768e-09		chr8	98823800	98824000	rs4735498	4.8413e-09
chr8	98816400	98817400	rs4735495	6.8053e-09		chr8	98807400	98819200	rs7839633	4.8414e-09
chr8	71295000	71295600	rs16936968	6.8277e-09		chr8	98807400	98819200	rs2468013	4.9729e-09
chr8	98816400	98817400	rs7825014	6.8605e-09		chr8	98807400	98819200	rs6992554	5.4253e-09
chr1	23747200	23747800	rs946267	6.9284e-09		chr8	98807400	98819200	rs10955133	5.9811e-09
chr8	98810600	98813200	rs2438220	7.1132e-09		chr8	98807400	98819200	rs4735495	6.8053e-09
chr8	98846400	98847000	rs1872017	7.8932e-09		chr8	98807400	98819200	rs7825014	6.8605e-09
chr8	71129200	71129800	rs4738079	9.1126e-09		chr1	23747400	23750000	rs946267	6.9284e-09
chr2	201183600	201184400	rs7578220	9.8942e-09		chr8	98807400	98819200	rs12155986	6.9909e-09
chr2	201176600	201181800	rs10931899	1.0517e-08		chr8	98807400	98819200	rs2438220	7.1132e-09
chr2	201176600	201181800	rs3769476	1.1872e-08		chr8	98807400	98819200	rs4734374	9.2498e-09
chr12	110690400	110690800	rs3026427	1.6157e-08		chr2	201184600	201186000	rs13028959	9.6282e-09
chr11	61601200	61602800	rs174575	2.3436e-08		chr8	98807400	98819200	rs11777388	1.6085e-08
chr8	71088600	71089400	rs10504469	2.6074e-08		chr12	110682000	110692600	rs3026427	1.6157e-08
chr10	104059000	104059600	rs2485378	3.2351e-08		chr11	61601200	61603200	rs174575	2.3436e-08
chr10	104072200	104075600	rs772029	3.5903e-08		chr10	104047200	104056400	rs2485376	2.6914e-08
chr3	47518000	47518600	rs11716763	4.5902e-08		chr12	110707200	110709600	rs11065612	3.1093e-08
chr10	104072200	104075600	rs772027	4.7659e-08		chr10	104058600	104063400	rs2485378	3.2351e-08
chr10	104063000	104063400	rs772012	4.9753e-08		chr10	104058600	104063400	rs1796765	3.5146e-08
chr3	47462600	47464600	rs12636851	5.22e-08		chr10	104070200	104074800	rs772029	3.5903e-08
chr3	47425200	47425600	rs11719877	5.6765e-08		chr10	104047200	104056400	rs2485374	3.6783e-08
chr16	14404400	14406000	rs30226	5.9802e-08		chr10	104058600	104063400	rs772014	4.5923e-08
chr8	71167800	71168200	rs2926702	8.3092e-08		chr10	104070200	104074800	rs772027	4.7659e-08
chr3	47494200	47494800	rs2101247	8.989e-08		chr10	104058600	104063400	rs772012	4.9753e-08
chr11	61639000	61639600	rs422249	1.1537e-07		chr3	47462800	47464000	rs12636851	5.22e-08
chr10	75416200	75417400	rs12570126	1.3506e-07		chr8	98807400	98819200	rs4735496	1.1696e-07
chr3	47484400	47486000	rs4858894	1.5885e-07		chr5	56988400	56996600	rs991727	1.2974e-07
chr11	61627200	61630000	rs174611	1.6738e-07		chr10	75415800	75417600	rs12570126	1.3506e-07
chr5	137704800	137707800	rs10515499	1.9992e-07		chr3	47403800	47404800	rs807810	1.36e-07
chr8	103931800	103932800	rs599777	2.6406e-07		chr12	111009800	111017400	rs1265742	1.4163e-07
chr12	110993200	110993800	rs4766500	3.0951e-07		chr3	47484200	47486000	rs4858894	1.5885e-07
chr3	47484400	47486000	rs4858893	4.1494e-07		chr11	61627400	61630000	rs174611	1.6738e-07
chr10	75406000	75407000	rs3740293	4.5237e-07		chr5	137705200	137705400	rs10515499	1.9992e-07
chr3	47338400	47338600	rs11713101	5.766e-07		chr8	103931400	103933200	rs599777	2.6406e-07
chr1	23735000	23735800	rs1198423	6.1964e-07		chr14	102965400	102972000	rs3783382	2.6521e-07
chr3	47332400	47333600	rs295441	6.7704e-07		chr5	56988400	56996600	rs7737409	2.6603e-07
chr1	23747200	23747800	rs946268	6.9673e-07		chr12	110993400	110995000	rs4766500	3.0951e-07
chr11	61618200	61620000	rs174593	7.325e-07		chr3	47484200	47486000	rs4858893	4.1494e-07
chr14	102966000	102972000	rs3742441	7.3832e-07		chr10	75403400	75407000	rs3740293	4.5237e-07
chr11	61637400	61638200	rs7104849	7.6191e-07		chr14	102965400	102972000	rs1044503	5.1291e-07
chr3	47322600	47323200	rs1076394	8.3549e-07		chr10	75403400	75407000	rs11000728	5.4001e-07
chr1	23748200	23750000	rs11589432	9.5524e-07		chr1	23726600	23735800	rs1198423	6.1964e-07
chr7	116216800	116218600	rs2191502	1.0135e-06		chr4	141807800	141809600	rs10030238	6.2075e-07
chr11	61621000	61623000	rs174597	1.0987e-06		chr12	110545400	110549800	rs11832936	6.7206e-07
chr11	61639000	61639600	rs174448	1.3167e-06		chr5	56988400	56996600	rs986101	6.7586e-07
chr4	22486800	22490200	rs7675740	1.4691e-06		chr1	23747400	23750000	rs946268	6.9673e-07
chr2	201183600	201184400	rs7605146	1.7264e-06		chr11	61618200	61619800	rs174593	7.325e-07
chr5	56958200	56960000	rs230853	2.1517e-06		chr14	102965400	102972000	rs3742441	7.3832e-07
chr5	56958200	56960000	rs702695	2.1972e-06		chr11	61637600	61639200	rs7104849	7.6191e-07
chr17	57464400	57466200	rs2286485	2.2156e-06		chr1	23726600	23735800	rs1767141	7.7326e-07
chr5	56958200	56960000	rs854137	2.3955e-06		chr1	23747400	23750000	rs11589432	9.5524e-07
chr22	36038400	36038800	rs5999905	2.4508e-06		chr11	61621000	61621800	rs174597	1.0987e-06
chr2	201175200	201175400	rs295149	2.6051e-06		chr5	56958200	56962600	rs230853	2.1517e-06
chr2	201176600	201181800	rs296818	2.671e-06		chr5	56958200	56962600	rs702695	2.1972e-06
chr3	46955000	46956200	rs4682845	3.1094e-06		chr17	57461600	57466200	rs2286485	2.2156e-06
chr16	14400600	14402400	rs30232	3.1267e-06		chr5	56958200	56962600	rs854137	2.3955e-06
chr2	201192600	201195400	rs3739119	3.1601e-06		chr3	141747600	141749000	rs4683418	2.6218e-06
chr17	57437600	57460800	rs11079375	3.2484e-06		chr2	201184600	201186000	rs159321	2.8103e-06
chr2	26921200	26923400	rs1275977	3.3588e-06		chr5	56958200	56962600	rs230852	2.9872e-06
chr2	220505800	220506600	rs2305054	3.3928e-06		chr3	46955200	46955800	rs4682845	3.1094e-06
chr3	141597000	141598400	rs16851892	3.6947e-06		chr12	110438200	110440200	rs1912516	3.1193e-06
chr3	47308000	47308800	rs11920853	3.9612e-06		chr16	14400600	14402400	rs30232	3.1267e-06
chr3	46970800	46977600	rs4683296	3.9679e-06		chr17	57433400	57460400	rs11079375	3.2484e-06
chr3	46970800	46977600	rs4683297	4.2853e-06		chr2	220505800	220511200	rs2305054	3.3928e-06
chr17	57437600	57460800	rs1451509	4.3223e-06		chr5	172655200	172656600	rs3132141	3.4618e-06
chr3	46970800	46977600	rs9852082	4.3409e-06		chr3	47308000	47309000	rs11920853	3.9612e-06
chr22	36033400	36035200	rs12484823	4.7641e-06		chr3	46967000	46977600	rs4683296	3.9679e-06
chr8	141728800	141730200	rs13257090	5.6134e-06		chr3	46965800	46966400	rs6780601	4.0014e-06
chr1	2197600	2211600	rs903910	5.7507e-06		chr2	26914200	26915800	rs1275988	4.2245e-06
chr7	45212600	45213200	rs1294946	5.7671e-06		chr3	46967000	46977600	rs4683297	4.2853e-06
chr1	23748200	23750000	rs1198439	6.1898e-06		chr17	57433400	57460400	rs1451509	4.3223e-06
chr22	36033400	36035200	rs5999901	6.412e-06		chr3	46967000	46977600	rs9852082	4.3409e-06
chr10	126740600	126757800	rs12261950	6.6764e-06		chr22	36033800	36035200	rs12484823	4.7641e-06
chr16	14400600	14402400	rs30231	7.4532e-06		chr5	56988400	56996600	rs229963	5.1766e-06
chr1	2197600	2211600	rs7553178	8.1171e-06		chr8	141728800	141730200	rs13257090	5.6134e-06
chr1	23854600	23855000	rs1107081	8.4575e-06		chr1	23747400	23750000	rs1198439	6.1898e-06
chr21	30676600	30679600	rs1153280	8.7843e-06		chr22	36033800	36035200	rs5999901	6.412e-06
chr16	14400600	14402400	rs30230	8.8957e-06		chr16	14400600	14402400	rs30231	7.4532e-06
chr2	25120600	25121200	rs6723803	1.0422e-05		chr16	14400600	14402400	rs30230	8.8957e-06
chr2	25120600	25121200	rs6713978	1.0676e-05		chr2	25121000	25122200	rs6756609	1.0776e-05
chr2	25120600	25121200	rs6756609	1.0776e-05		chr3	47000000	47003200	rs2061197	1.088e-05
chr3	47000000	47003200	rs2061197	1.088e-05		chr3	46979000	46981400	rs4683294	1.1141e-05
chr3	46979000	46981400	rs4683294	1.1141e-05		chr17	57461600	57466200	rs8073731	1.116e-05
chr17	57463800	57464000	rs8073731	1.116e-05		chr14	81739600	81743600	rs10483975	1.1522e-05
chr3	46993400	46999200	rs10461018	1.1605e-05		chr3	46982600	46998800	rs10461018	1.1605e-05
chr2	220507600	220511200	rs619540	1.2287e-05		chr3	46982600	46998800	rs4682844	1.1697e-05
chr17	57437600	57460800	rs12600623	1.2819e-05		chr6	22926200	22926800	rs9379455	1.1813e-05
chr2	174824200	174825000	rs6761236	1.338e-05		chr2	220505800	220511200	rs619540	1.2287e-05
chr8	21813000	21813600	rs17060677	1.3407e-05		chr17	57433400	57460400	rs12600623	1.2819e-05
chr14	89873400	89877000	rs4904569	1.3646e-05		chr2	220499600	220501000	rs2305055	1.3085e-05
chr6	37758800	37759600	rs6909008	1.4382e-05		chr14	81739600	81743600	rs11621116	1.3531e-05
chr15	85198200	85199000	rs1107179	1.4837e-05		chr14	89873400	89875400	rs4904569	1.3646e-05
chr3	47000000	47003200	rs7628747	1.4886e-05		chr6	16274400	16274800	rs9396661	1.4769e-05
chr16	82746200	82750800	rs6565060	1.5224e-05		chr15	85198200	85198400	rs1107179	1.4837e-05
chr3	47000000	47003200	rs11130110	1.5389e-05		chr3	47000000	47003200	rs7628747	1.4886e-05
chr3	47010600	47013400	rs13077398	1.6078e-05		chr16	82746400	82750800	rs6565060	1.5224e-05
chr11	10287800	10288000	rs2957657	1.6155e-05		chr3	47000000	47003200	rs11130110	1.5389e-05
chr3	148735600	148737000	rs3772570	1.7304e-05		chr3	47010400	47014400	rs13077398	1.6078e-05
chr2	25100000	25100600	rs2384059	1.8519e-05		chr14	102816800	102818800	rs11629266	1.6634e-05
chr8	141702200	141703800	rs10875457	1.8956e-05		chr3	148733200	148738600	rs3772570	1.7304e-05
chr17	57437600	57460800	rs11079377	1.8977e-05		chr6	18370000	18372400	rs9358162	1.7708e-05
chr2	25094800	25097400	rs7567997	1.9312e-05		chr8	141702200	141704400	rs10875457	1.8956e-05
chr2	25100000	25100600	rs2384058	1.9824e-05		chr17	57433400	57460400	rs11079377	1.8977e-05
chr15	85200600	85201000	rs2292462	2.0005e-05		chr2	25096400	25097000	rs7567997	1.9312e-05
chr21	30686000	30686200	rs1153288	2.108e-05		chr3	119351200	119360000	rs9865825	2.0305e-05
chr2	25094800	25097400	rs7580081	2.1862e-05		chr5	57137400	57138200	rs6450442	2.2108e-05
chr1	25971600	25980600	rs12401509	2.1928e-05		chr2	25285200	25286800	rs1077492	2.2172e-05
chr2	25286400	25286800	rs1077492	2.2172e-05		chr6	126081200	126081800	rs3734637	2.2328e-05
chr2	25108000	25108200	rs1865689	2.2226e-05		chr3	47009800	47010000	rs11130111	2.2873e-05
chr3	47007600	47010200	rs11130111	2.2873e-05		chr17	57433400	57460400	rs6503916	2.4586e-05
chr21	30689000	30691400	rs1153292	2.3179e-05		chr11	61597000	61598400	rs174570	2.5545e-05
chr2	25109000	25109800	rs6545790	2.318e-05		chr3	148733200	148738600	rs3772569	2.6258e-05
chr13	47096200	47098600	rs4942546	2.3842e-05		chr8	141697400	141699400	rs10089107	2.7154e-05
chr5	2011800	2014000	rs16902318	2.4294e-05		chr8	101628400	101629800	rs12114870	2.7206e-05
chr17	57437600	57460800	rs6503916	2.4586e-05		chr3	119382200	119385000	rs13091305	2.8371e-05
chr17	26992000	26992600	rs9916465	2.4838e-05		chr6	125541800	125542600	rs3823222	3.0354e-05
chr3	148735600	148737000	rs3772569	2.6258e-05		chr4	141786800	141788400	rs3796700	3.1012e-05
chr8	141697400	141698800	rs10089107	2.7154e-05		chr3	119347400	119350800	rs17281751	3.1422e-05
chr17	26904200	26904600	rs652677	2.7203e-05		chr15	85371600	85372400	rs7183401	3.2473e-05
chr1	23724000	23724400	rs2275355	2.7814e-05		chr3	119386400	119392400	rs13323756	3.2609e-05
chr13	47096200	47098600	rs9526189	3.0325e-05		chr13	47095400	47096400	rs4942545	3.4666e-05
chr6	125541800	125542600	rs3823222	3.0354e-05		chr22	35998000	36005200	rs4140604	3.5404e-05
chr13	47096200	47098600	rs7328711	3.1398e-05		chr7	112120200	112125600	rs16873394	3.5643e-05
chr3	119344400	119348400	rs17281751	3.1422e-05		chr3	46965800	46966400	rs4683298	3.6279e-05
chr21	30718800	30719400	rs382732	3.5355e-05		chr8	141734800	141735800	rs11783270	3.7394e-05
chr22	36000600	36002800	rs4140604	3.5404e-05		chr13	47095400	47096400	rs7139769	3.7584e-05
chr15	85301600	85307600	rs11854313	3.58e-05		chr17	57433400	57460400	rs9913367	3.7603e-05
chr6	16109400	16110400	rs9367895	3.6116e-05		chr13	47095400	47096400	rs7317158	3.9016e-05
chr5	73423400	73424000	rs287953	3.6817e-05		chr20	60955200	60958200	rs6061231	4.0288e-05
chr17	57437600	57460800	rs9913367	3.7603e-05		chr8	103877200	103877800	rs1055376	4.1324e-05
chr8	141917400	141918000	rs11777839	3.7753e-05		chr22	36042400	36044200	rs5995133	4.1962e-05
chr5	73426200	73426400	rs288863	3.8134e-05		chr6	18370000	18372400	rs9383375	4.6929e-05
chr16	14404400	14406000	rs30227	3.8488e-05		chr9	124039600	124048400	rs4837830	4.8736e-05
chr8	141901600	141902600	rs4961237	3.8547e-05		chr14	102965400	102972000	rs1044502	4.8819e-05
chr8	141890400	141891400	rs13258028	3.8811e-05		chr22	38852200	38853800	rs196067	4.9911e-05
chr13	47096200	47098600	rs7330387	3.882e-05		chr7	116148800	116151600	rs6466579	5.0486e-05
chr20	60955600	60958000	rs6061231	4.0288e-05		chr1	212247600	212248600	rs11119843	5.0531e-05
chr8	141849200	141849400	rs12676612	4.0605e-05		chr3	46887800	46897800	rs6787229	5.1469e-05
chr17	43492800	43493200	rs12947718	4.0791e-05		chr22	35998000	36005200	rs1056680	5.1614e-05
chr13	47096200	47098600	rs9526188	4.0809e-05		chr1	23696400	23698800	rs638722	5.488e-05
chr8	103877200	103878400	rs1055376	4.1324e-05		chr6	105720200	105723000	rs1772203	5.8728e-05
chr22	36042800	36043800	rs5995133	4.1962e-05		chr13	47095400	47096400	rs9534416	5.9187e-05
chr9	124040800	124048400	rs4837830	4.8736e-05		chr21	47394800	47395600	rs2776406	6.0955e-05
chr8	103873400	103874800	rs892485	4.9761e-05		chr2	25077400	25080200	rs11675457	6.1115e-05
chr3	46887800	46889400	rs6787229	5.1469e-05		chr8	141655400	141657000	rs11166986	6.1167e-05
chr8	141994400	141997000	rs12544404	5.2094e-05		chr6	6920000	6921200	rs6924251	6.1295e-05
chr1	23696600	23699000	rs638722	5.488e-05		chr17	57428200	57429800	rs7213014	6.1838e-05
chr8	141928200	141928400	rs10111363	5.5737e-05		chr15	85383800	85389400	rs306206	6.394e-05
chr6	105720200	105723200	rs1772203	5.8728e-05		chr6	105706600	105710200	rs1743292	6.4786e-05
chr13	47096200	47098600	rs9534416	5.9187e-05		chr7	45199600	45201600	rs3801408	6.4922e-05
chr8	103873400	103874800	rs892486	5.95e-05		chr14	89865400	89866200	rs741273	6.5967e-05
chr21	47394800	47395200	rs2776406	6.0955e-05		chr2	11559600	11563000	rs6708015	6.6037e-05
chr8	141656000	141657200	rs11166986	6.1167e-05		chr1	35307600	35312200	rs11263841	6.8735e-05
chr6	6919600	6921200	rs6924251	6.1295e-05		chr21	47390800	47392600	rs11701693	6.8817e-05
chr17	57426800	57430600	rs7213014	6.1838e-05		chr1	212261000	212263400	rs12089230	7.1418e-05
chr8	103873400	103874800	rs892484	6.3291e-05		chr15	85295600	85296000	rs11637142	7.1502e-05
chr7	45200600	45202200	rs3801408	6.4922e-05		chr2	11559600	11563000	rs12613503	7.3733e-05
chr14	89865400	89869400	rs741273	6.5967e-05		chr2	25096400	25097000	rs11892869	7.3886e-05
chr2	11562200	11562800	rs6708015	6.6037e-05		chr7	116202200	116202600	rs6961215	7.4224e-05
chr8	142001600	142004200	rs1397381	6.8648e-05		chr4	141900800	141908000	rs12505666	7.4996e-05
chr1	35305200	35314400	rs11263841	6.8735e-05		chr3	58372400	58374800	rs6770059	7.5973e-05
chr21	47390400	47392600	rs11701693	6.8817e-05		chr17	30063800	30066800	rs17779853	7.7321e-05
chr13	47160200	47161600	rs6561321	6.9698e-05		chr7	116141800	116145400	rs11980719	7.8016e-05
chr8	141932200	141934400	rs13253989	7.0183e-05		chr17	57433400	57460400	rs11079376	7.8123e-05
chr15	85295800	85296800	rs11637142	7.1502e-05		chr8	141965400	141966200	rs13259836	8.3506e-05
chr8	142001600	142004200	rs1397380	7.158e-05		chr2	11559600	11563000	rs10929739	8.5904e-05
chr2	25094800	25097400	rs11892869	7.3886e-05		chr8	141965400	141966200	rs6578147	8.6106e-05
chr15	85301600	85307600	rs11633450	7.5098e-05		chr8	141965400	141966200	rs1375062	9.0289e-05
chr8	141965800	141967400	rs12548549	7.5783e-05		chr6	24930600	24931000	rs216261	9.0489e-05
chr8	141932200	141934400	rs11781505	7.5878e-05		chr17	57433400	57460400	rs12452950	9.1289e-05
chr3	58372200	58373600	rs6770059	7.5973e-05		chr17	57480400	57481800	rs9747559	9.3131e-05
chr8	71229000	71229800	rs7001707	7.6194e-05		chr7	116147600	116148400	rs4727833	9.6327e-05
chr17	30064000	30066000	rs17779853	7.7321e-05		chr7	103254800	103255200	rs7783216	9.9467e-05
chr17	57437600	57460800	rs11079376	7.8123e-05
chr14	62167200	62167600	rs6573397	8.3317e-05
chr8	141965800	141967400	rs13259836	8.3506e-05
chr8	141985400	141987400	rs1031262	8.3706e-05
chr8	141965800	141967400	rs6578147	8.6106e-05
chr8	141994400	141997000	rs12680723	8.8206e-05
chr8	71235800	71236400	rs1380896	8.9994e-05
chr6	24930600	24931000	rs216261	9.0489e-05
chr20	58160600	58161400	rs6026976	9.1223e-05
chr17	57437600	57460800	rs12452950	9.1289e-05
chr15	85319200	85320000	rs17600551	9.1401e-05
chr8	141972400	141973200	rs10089966	9.226e-05
chr17	57480600	57481200	rs9747559	9.3131e-05
chr8	141957200	141957600	rs10093049	9.3575e-05
chr8	141948200	141948800	rs11775547	9.7632e-05
chr8	71088600	71089400	rs9886465	9.7864e-05

## Sheet: Sheet1
SNP	SNP chr	SNP start	SNP end	SNP pval	enhancer (left ventricle)	ActivityCorrelation_GeneTarget (p<0.05)
rs11119843	chr1	212248322	212248323	5.05e-05	chr1_212247600_212248600	x
rs12089230	chr1	212263216	212263217	7.14e-05	chr1_212261000_212263400	ATF3
rs11263841	chr1	35309308	35309309	6.87e-05	chr1_35307600_35312200	GJA4
rs3740293	chr10	75406140	75406141	4.52e-07	chr10_75403400_75407000	SYNPO2L,MYOZ1,PPP3CB
rs11000728	chr10	75404299	75404300	5.4e-07	chr10_75403400_75407000	SYNPO2L,MYOZ1,PPP3CB
rs12570126	chr10	75416788	75416789	1.35e-07	chr10_75415800_75417600	SYNPO2L,MYOZ1,ZMYND17
rs4942545	chr13	47095593	47095594	3.47e-05	chr13_47095400_47096400	x
rs7139769	chr13	47095885	47095886	3.76e-05	chr13_47095400_47096400	x
rs7317158	chr13	47096172	47096173	3.9e-05	chr13_47095400_47096400	x
rs9534416	chr13	47096270	47096271	5.92e-05	chr13_47095400_47096400	x
rs10483975	chr14	81741801	81741802	1.15e-05	chr14_81739600_81743600	x
rs11621116	chr14	81740762	81740763	1.35e-05	chr14_81739600_81743600	x
rs741273	chr14	89865923	89865924	6.6e-05	chr14_89865400_89866200	x
rs4904569	chr14	89875278	89875279	1.36e-05	chr14_89873400_89875400	x
rs1107179	chr15	85198361	85198362	1.48e-05	chr15_85198200_85198400	ALPK3
rs11637142	chr15	85295926	85295927	7.15e-05	chr15_85295600_85296000	ALPK3
rs7183401	chr15	85371943	85371944	3.25e-05	chr15_85371600_85372400	AKAP13,ALPK3
rs306206	chr15	85388652	85388653	6.39e-05	chr15_85383800_85389400	AKAP13,ALPK3
rs6565060	chr16	82750050	82750051	1.52e-05	chr16_82746400_82750800	CDH13
rs17779853	chr17	30065712	30065713	7.73e-05	chr17_30063800_30066800	C17orf79
rs12600623	chr17	57456291	57456292	1.28e-05	chr17_57433400_57460400	YPEL2
rs1451509	chr17	57443132	57443133	4.32e-06	chr17_57433400_57460400	YPEL2
rs11079377	chr17	57453510	57453511	1.9e-05	chr17_57433400_57460400	YPEL2
rs11079375	chr17	57451232	57451233	3.25e-06	chr17_57433400_57460400	YPEL2
rs6503916	chr17	57459573	57459574	2.46e-05	chr17_57433400_57460400	YPEL2
rs2286485	chr17	57465903	57465904	2.22e-06	chr17_57461600_57466200	YPEL2
rs8073731	chr17	57463981	57463982	1.12e-05	chr17_57461600_57466200	YPEL2
rs6708015	chr2	11562668	11562669	6.6e-05	chr2_11559600_11563000	E2F6
rs10929739	chr2	11560768	11560769	8.59e-05	chr2_11559600_11563000	E2F6
rs12613503	chr2	11562803	11562804	7.37e-05	chr2_11559600_11563000	E2F6
rs2305055	chr2	220500320	220500321	1.31e-05	chr2_220499600_220501000	INHA,DES,SPEG,TUBA4A,SLC4A3,OBSL1
rs2305054	chr2	220506521	220506522	3.39e-06	chr2_220505800_220511200	CHPF,INHA,ATG9A,DES,SPEG,DNAJB2,TMEM198,SLC4A3,OBSL1
rs619540	chr2	220509082	220509083	1.23e-05	chr2_220505800_220511200	CHPF,INHA,ATG9A,DES,SPEG,DNAJB2,TMEM198,SLC4A3,OBSL1
rs11675457	chr2	25079769	25079770	6.11e-05	chr2_25077400_25080200	x
rs11892869	chr2	25096691	25096692	7.39e-05	chr2_25096400_25097000	DNAJC27,POMC
rs7567997	chr2	25096951	25096952	1.93e-05	chr2_25096400_25097000	DNAJC27,POMC
rs6756609	chr2	25121124	25121125	1.08e-05	chr2_25121000_25122200	POMC
rs1077492	chr2	25286434	25286435	2.22e-05	chr2_25285200_25286800	POMC
rs1275988	chr2	26914363	26914364	4.22e-06	chr2_26914200_26915800	EMILIN1,MAPRE3,PREB,HADHB,KCNK3
rs6061231	chr20	60956916	60956917	4.03e-05	chr20_60955200_60958200	GTPBP5,ADRM1,C20orf20
rs11701693	chr21	47392365	47392366	6.88e-05	chr21_47390800_47392600	COL6A1,COL6A2
rs2776406	chr21	47395012	47395013	6.1e-05	chr21_47394800_47395600	COL6A1,COL6A2
rs1056680	chr22	36003052	36003053	5.16e-05	chr22_35998000_36005200	MB
rs4140604	chr22	36001522	36001523	3.54e-05	chr22_35998000_36005200	MB
rs5999901	chr22	36034064	36034065	6.41e-06	chr22_36033800_36035200	MB,HMOX1,TOM1
rs12484823	chr22	36035028	36035029	4.76e-06	chr22_36033800_36035200	MB,HMOX1,TOM1
rs5995133	chr22	36043586	36043587	4.2e-05	chr22_36042400_36044200	MB,HMOX1,TOM1
rs196067	chr22	38853676	38853677	4.99e-05	chr22_38852200_38853800	CBY1,NPTXR,KCNJ4,PICK1
rs17281751	chr3	119348129	119348130	3.14e-05	chr3_119347400_119350800	TIMMDC1,ARHGAP31,COX17,ADPRH,POPDC2
rs9865825	chr3	119359073	119359074	2.03e-05	chr3_119351200_119360000	TIMMDC1,ARHGAP31,ADPRH,POPDC2
rs13091305	chr3	119382526	119382527	2.84e-05	chr3_119382200_119385000	TIMMDC1,ARHGAP31,COX17,ADPRH,POPDC2
rs13323756	chr3	119392100	119392101	3.26e-05	chr3_119386400_119392400	TIMMDC1,COX17,ADPRH,POPDC2
rs4683418	chr3	141748652	141748653	2.62e-06	chr3_141747600_141749000	TFDP2
rs3772570	chr3	148736213	148736214	1.73e-05	chr3_148733200_148738600	GYG1,TM4SF1
rs3772569	chr3	148736575	148736576	2.63e-05	chr3_148733200_148738600	GYG1,TM4SF1
rs6770059	chr3	58372743	58372744	7.6e-05	chr3_58372400_58374800	ACOX2
rs10030238	chr4	141808804	141808805	6.21e-07	chr4_141807800_141809600	ZNF330,RNF150,CLGN
rs12505666	chr4	141902801	141902802	7.5e-05	chr4_141900800_141908000	ZNF330,RNF150
rs3132141	chr5	172656592	172656593	3.46e-06	chr5_172655200_172656600	NKX2-5
rs854137	chr5	56958321	56958322	2.4e-06	chr5_56958200_56962600	x
rs230852	chr5	56960741	56960742	2.99e-06	chr5_56958200_56962600	x
rs702695	chr5	56958487	56958488	2.2e-06	chr5_56958200_56962600	x
rs230853	chr5	56959618	56959619	2.15e-06	chr5_56958200_56962600	x
rs7737409	chr5	56994528	56994529	2.66e-07	chr5_56988400_56996600	x
rs991727	chr5	56995037	56995038	1.3e-07	chr5_56988400_56996600	x
rs986101	chr5	56996559	56996560	6.76e-07	chr5_56988400_56996600	x
rs1743292	chr6	105706877	105706878	6.48e-05	chr6_105706600_105710200	POPDC3,BVES,C6orf112
rs1772203	chr6	105720537	105720538	5.87e-05	chr6_105720200_105723000	POPDC3,BVES,C6orf112
rs3823222	chr6	125541861	125541862	3.04e-05	chr6_125541800_125542600	x
rs3734637	chr6	126081318	126081319	2.23e-05	chr6_126081200_126081800	HEY2,HINT3,HDDC2
rs9383375	chr6	18370017	18370018	4.69e-05	chr6_18370000_18372400	KIF13A
rs9358162	chr6	18370367	18370368	1.77e-05	chr6_18370000_18372400	KIF13A
rs9379455	chr6	22926458	22926459	1.18e-05	chr6_22926200_22926800	x
rs216261	chr6	24930893	24930894	9.05e-05	chr6_24930600_24931000	x
rs6924251	chr6	6920396	6920397	6.13e-05	chr6_6920000_6921200	x
rs7783216	chr7	103255194	103255195	9.95e-05	chr7_103254800_103255200	x
rs16873394	chr7	112123508	112123509	3.56e-05	chr7_112120200_112125600	x
rs3801408	chr7	45201044	45201045	6.49e-05	chr7_45199600_45201600	x
rs12114870	chr8	101629771	101629772	2.72e-05	chr8_101628400_101629800	x
rs11166986	chr8	141656154	141656155	6.12e-05	chr8_141655400_141657000	x
rs10089107	chr8	141698450	141698451	2.72e-05	chr8_141697400_141699400	x
rs10875457	chr8	141703594	141703595	1.9e-05	chr8_141702200_141704400	x
rs13257090	chr8	141729462	141729463	5.61e-06	chr8_141728800_141730200	x
rs11783270	chr8	141735793	141735794	3.74e-05	chr8_141734800_141735800	x
rs4837830	chr9	124045970	124045971	4.87e-05	chr9_124039600_124048400	DAB2IP,GSN,STOM
rs638722	chr1	23697616	23697617	5.49e-05	chr1_23696400_23698800	TCEA3,ZNF436,HMGCL
rs946267	chr1	23747702	23747703	6.93e-09	chr1_23747400_23750000	TCEA3,FUCA1,PITHD1,HMGCL
rs11589432	chr1	23748851	23748852	9.55e-07	chr1_23747400_23750000	TCEA3,FUCA1,PITHD1,HMGCL
rs2485376	chr10	104050005	104050006	2.69e-08	chr10_104047200_104056400	C10orf76,PITX3
rs2485374	chr10	104049149	104049150	3.68e-08	chr10_104047200_104056400	C10orf76,PITX3
rs2485378	chr10	104059138	104059139	3.24e-08	chr10_104058600_104063400	C10orf76,ACTR1A,PITX3,HPS6,TRIM8,CUEDC2,C10orf26
rs772014	chr10	104062493	104062494	4.59e-08	chr10_104058600_104063400	C10orf76,ACTR1A,PITX3,HPS6,TRIM8,CUEDC2,C10orf26
rs1796765	chr10	104060528	104060529	3.51e-08	chr10_104058600_104063400	C10orf76,ACTR1A,PITX3,HPS6,TRIM8,CUEDC2,C10orf26
rs772012	chr10	104063366	104063367	4.98e-08	chr10_104058600_104063400	C10orf76,ACTR1A,PITX3,HPS6,TRIM8,CUEDC2,C10orf26
rs772027	chr10	104074321	104074322	4.77e-08	chr10_104070200_104074800	ACTR1A,HPS6,TRIM8,GBF1,CUEDC2,C10orf26
rs772029	chr10	104072326	104072327	3.59e-08	chr10_104070200_104074800	ACTR1A,HPS6,TRIM8,GBF1,CUEDC2,C10orf26
rs1535	chr11	61597971	61597972	2.22e-10	chr11_61597000_61598400	RAB3IL1,FTH1
rs174583	chr11	61609749	61609750	8.21e-11	chr11_61609200_61610400	FADS3
rs7104849	chr11	61638043	61638044	7.62e-07	chr11_61637600_61639200	FADS3
rs1912516	chr12	110439441	110439442	3.12e-06	chr12_110438200_110440200	MVK
rs3026427	chr12	110690568	110690569	1.62e-08	chr12_110682000_110692600	GLTP,VPS29
rs11065612	chr12	110708532	110708533	3.11e-08	chr12_110707200_110709600	GLTP,ATP2A2
rs4766500	chr12	110993790	110993791	3.1e-07	chr12_110993400_110995000	ATP2A2
rs1265742	chr12	111015120	111015121	1.42e-07	chr12_111009800_111017400	PPTC7,VPS29
rs3783382	chr14	102965436	102965437	2.65e-07	chr14_102965400_102972000	MOK,CINP
rs3742441	chr14	102970580	102970581	7.38e-07	chr14_102965400_102972000	MOK,CINP
rs1044503	chr14	102965995	102965996	5.13e-07	chr14_102965400_102972000	MOK,CINP
rs30230	chr16	14402336	14402337	8.9e-06	chr16_14400600_14402400	x
rs30231	chr16	14402264	14402265	7.45e-06	chr16_14400600_14402400	x
rs30232	chr16	14401961	14401962	3.13e-06	chr16_14400600_14402400	x
rs13028959	chr2	201185918	201185919	9.63e-09	chr2_201184600_201186000	SPATS2L
rs6787229	chr3	46889186	46889187	5.15e-05	chr3_46887800_46897800	MYL3,KIF9,PTH1R,PRSS42
rs4682845	chr3	46955403	46955404	3.11e-06	chr3_46955200_46955800	PTH1R
rs6780601	chr3	46965855	46965856	4e-06	chr3_46965800_46966400	MYL3,PRSS45,PRSS42,PRSS44
rs4683298	chr3	46966386	46966387	3.63e-05	chr3_46965800_46966400	MYL3,PRSS45,PRSS42,PRSS44
rs4683297	chr3	46973672	46973673	4.29e-06	chr3_46967000_46977600	x
rs9852082	chr3	46972376	46972377	4.34e-06	chr3_46967000_46977600	x
rs4683296	chr3	46973819	46973820	3.97e-06	chr3_46967000_46977600	x
rs4683294	chr3	46979012	46979013	1.11e-05	chr3_46979000_46981400	MYL3,CCDC12,KIF9,PTH1R,PRSS44
rs4682844	chr3	46982736	46982737	1.17e-05	chr3_46982600_46998800	NBEAL2,ALS2CL,KIF9
rs10461018	chr3	46995241	46995242	1.16e-05	chr3_46982600_46998800	NBEAL2,ALS2CL,KIF9
rs2061197	chr3	47001349	47001350	1.09e-05	chr3_47000000_47003200	PTPN23,PTH1R
rs7628747	chr3	47001989	47001990	1.49e-05	chr3_47000000_47003200	PTPN23,PTH1R
rs11130110	chr3	47000605	47000606	1.54e-05	chr3_47000000_47003200	PTPN23,PTH1R
rs11130111	chr3	47009804	47009805	2.29e-05	chr3_47009800_47010000	PRSS45,PTH1R
rs13077398	chr3	47011119	47011120	1.61e-05	chr3_47010400_47014400	MYL3,CCDC12,KIF9,PTH1R
rs807810	chr3	47403891	47403892	1.36e-07	chr3_47403800_47404800	MYL3,CCDC12,NBEAL2,KIF9,PTH1R
rs12636851	chr3	47463566	47463567	5.22e-08	chr3_47462800_47464000	KIF9
rs4858893	chr3	47484796	47484797	4.15e-07	chr3_47484200_47486000	CCDC12
rs4858894	chr3	47484952	47484953	1.59e-07	chr3_47484200_47486000	CCDC12
rs7722600	chr5	137194761	137194762	3.28e-10	chr5_137193800_137195000	KLHL3
rs17171731	chr5	137387784	137387785	1.97e-10	chr5_137386200_137388600	NME5
rs10515499	chr5	137705217	137705218	2e-07	chr5_137705200_137705400	x
rs7742883	chr6	16258215	16258216	4.6e-09	chr6_16258200_16259000	GMPR
rs4716056	chr6	16278389	16278390	3.95e-10	chr6_16276000_16279000	x
rs11980719	chr7	116142807	116142808	7.8e-05	chr7_116141800_116145400	x
rs4727833	chr7	116147907	116147908	9.63e-05	chr7_116147600_116148400	CAV2
rs6466579	chr7	116151154	116151155	5.05e-05	chr7_116148800_116151600	CAPZA2,CAV1,CAV2
rs6961215	chr7	116202529	116202530	7.42e-05	chr7_116202200_116202600	CAV1,CAV2,ST7
rs1961102	chr8	103932844	103932845	3.41e-09	chr8_103931400_103933200	x
rs6991424	chr8	98803728	98803729	4.32e-09	chr8_98795600_98805000	LAPTM4B
rs2331587	chr8	98814709	98814710	3.54e-09	chr8_98807400_98819200	LAPTM4B
rs4735495	chr8	98817262	98817263	6.81e-09	chr8_98807400_98819200	LAPTM4B
rs7815706	chr8	98814803	98814804	4.83e-09	chr8_98807400_98819200	LAPTM4B
rs2449556	chr8	98812562	98812563	8.03e-10	chr8_98807400_98819200	LAPTM4B
rs11783164	chr8	98813196	98813197	2.35e-09	chr8_98807400_98819200	LAPTM4B
rs2468013	chr8	98811696	98811697	4.97e-09	chr8_98807400_98819200	LAPTM4B
rs4735494	chr8	98815809	98815810	1.68e-09	chr8_98807400_98819200	LAPTM4B
rs7820975	chr8	98810193	98810194	3.3e-09	chr8_98807400_98819200	LAPTM4B
rs6992554	chr8	98812188	98812189	5.43e-09	chr8_98807400_98819200	LAPTM4B
rs7839633	chr8	98812247	98812248	4.84e-09	chr8_98807400_98819200	LAPTM4B
rs10955132	chr8	98808156	98808157	2.27e-09	chr8_98807400_98819200	LAPTM4B
rs12155986	chr8	98818358	98818359	6.99e-09	chr8_98807400_98819200	LAPTM4B
rs7825014	chr8	98816499	98816500	6.86e-09	chr8_98807400_98819200	LAPTM4B
rs2438220	chr8	98811582	98811583	7.11e-09	chr8_98807400_98819200	LAPTM4B
rs11777388	chr8	98808871	98808872	1.61e-08	chr8_98807400_98819200	LAPTM4B
rs10955133	chr8	98818198	98818199	5.98e-09	chr8_98807400_98819200	LAPTM4B
rs6468590	chr8	98809824	98809825	2.62e-09	chr8_98807400_98819200	LAPTM4B
rs2248125	chr8	98814969	98814970	8.68e-10	chr8_98807400_98819200	LAPTM4B
rs4734374	chr8	98816336	98816337	9.25e-09	chr8_98807400_98819200	LAPTM4B
rs2917959	chr8	98816198	98816199	1.26e-09	chr8_98807400_98819200	LAPTM4B
rs6995436	chr8	98811133	98811134	9.05e-10	chr8_98807400_98819200	LAPTM4B
rs4735498	chr8	98823825	98823826	4.84e-09	chr8_98823800_98824000	x
