# Supplementary material for: Discovery and validation of sub-threshold genome-wide association study loci using epigenomic signatures
Source: eLife. 2016 May 10;5:e10557. doi: 10.7554/eLife.10557 (PMC4862755; doi:10.7554/eLife.10557)
Supplement: Supplementary file 3. — DOI: http://dx.doi.org/10.7554/eLife.10557.023 [file elife-10557-supp3.xlsx]

## Sheet: Sub-threshold enhancer cloning
Lead SNP	ChromHMM Enhancer Coordinates	L Primer	R Primer
rs1743292	chr6:105,706,600-105,710,200	CACCTTTTCCTGCCTCCTTCTGTTAA	ACCTCTCACAGTTATGGATAGCT
rs3734637	chr6:126,081,200-126,081,800	CACCTTCCTGGAAAATATATGGACCGT	GGCATGAATTAAATAGCCTCTGG
rs11263841	chr1:35,307,600-35,312,200	CACCTGTGCCATCCATTAGTGCAG	CCACCTCCCCATCAGTCTTT
rs1044503	chr14:102,965,400-102,972,000	CACCTGGAGAGCGCTCTTCAGCTG	CATGGCTGTTCCCAAATGCC
rs12613503 (enhancer beginning)	chr2:11,559,600-11,563,000	CACCTGATGTATCAGCCAGGCACG	CTTCAGCAGTTGGGGCAAAC
rs3772570	chr3:148,733,200-148,738,600	CACCTGAGTGCGTGAGAGAGGAGA	TCCACACCCTGCATTTCACT
rs6565060	chr16:82,746,400-82,750,800	CACCTAGCTGGGTGTGTTGGCATA	CAGAAGATGGCAGTGTGGTT
rs12613503 (enhancer end)	chr2:11,559,600-11,563,000	CACCTACCCATGCACACTGGTCAA	GGCAACCATTCTACCAACGG
rs10030238	chr4:141,807,800-141,809,600	CACCCTTATTGCAGCCTCGACACC	TGCCCCATTGCTCTTGTTAC
rs11119843	chr1:212,247,600-212,248,600	CACCACATGTGTGTTGTATAGTTTCTTGAT	TCAAGGCACAAGGAATCCCA
rs17779853	chr17:30,063,800-30,066,800	CACCAAGACAGACATGAACAGGGAC	CTATCCCAGTTTGCCCAGGA
Lead SNP	ChromHMM Enhancer Coordinates	Synthesized Fragment
rs12089230	chr1:212,261,000-212,263,400	CACCGTTAGTAGACTCTGTATAATTCTTCGAAGGAACTGACTTTAGGAAGCATTTAGGGCAATAACTCAGTCTATGCTACCATGTCATCAAATCTCATATATTGCTTAAGGTCAATAAGGAGTTAGTCCACTTAAGTAGATGAAGTACTAAAGAAAATGGCATGCCATATTTAAATGTGTAGGCCCATATAATGGCATGCTATGCACCTGTTAAAAATAATGCAATGCATCTATGTGTACTTACATGAAGAGACGTAAAAATAAAAGAGCAAATGGCAGAACATGTACAGATATATATATAGTATAATCCATTTGTATTTTGGGGTTTTTTAAGGTCTGATACATATATACCTTTGTATGTGCTAAATAGGCACAGAGAAAATTGCGGAATGCACAAGA…
rs741273	chr14:89,865,400-89,866,200	CACCGACTCAAGCCCCAGCCCAACCCCAGATGAAGGGATTTTCCGAGCAGCTATCTTGATCCGGTGCACAGGCCCCTGTTCTGACCAGGGCTGAACGCTTGGCCCAGGAAAAGGACAAGTCCTAGTATCTAAAAATGATGACAAAGACAAGGCGCAGAGATGATGGTGCTGATGCCACTGGGCACTGGAACCATCACATCACAGGGACTGGCACCAACATCCCAGCAGGGCAAGCCAACAGTGTGAGAAGGCAGGAATCAAGAGCACACAGAGGGAGCTGGGCTGCAAAGAGGAGGCTAGAACAGATCCTCAGAGAAAGGCAGAGATGAGTGTCCACGTGGCCGCAGAGGAACAGAGGAGGCACTTCCAATGGCCGTGGACCTGAGATATGCTTTGTTG…
rs4904569	chr14:89,873,400-89,875,400	CACCTTTTGAGACAGGGTCTGGCTCTGTCACCTAGGCTGTATCTCGGCTCACTGCAACCTCCACCTCCCGGGCTCACACCATCCTTCCATCTCAGCCTCCTGAGTAGCTGGGACTACAGGAGTATGCCATCATGCTCAGCCAATTATTTTTGTATTTTTTGTAGAGACATACATGTTGCCCAGGCTGGTCTCAAACTCCTGCACTCAAGCAATCCTCCCGCCTTGGCCTCCCAAAGTGCTGGGATTACAGGTGTGAGTCACCGTGCCCGGCTGGGAATTGTTTTTTAAGTGCCACAGGTGATGTAATCTAGTATGTTCCCTCCCCAACATCCCAGCCAAACAGTTGTCCAGCAGGGTATGTGTTCCAAGCCCTCAGGGACAGGGATCACACAGGATTCC…
rs1451509	chr17:57,433,400-57,460,400	CACCGAACTAGGGCCTGGCACCCCAACAAGCCTGGCACTCTTGCTTGTTGCCCTTGTTTTTGGAGAGTCTCAGCAGTTGCCCTTGAGCCCTACAGTTGTCATCTGTCGTCTTTTGAGGCCTCTCCTCATGGAATCGCTTGTTCCTTATCCCAGGGGGACCAGCAGGTCTCAGGAGGTGATGAAATAGCAGCAGCACCTTCCACCACAGCTTTCTGGGGCCTTACCTGCAGGCAGCAGCGAAGCCTCTCTAGAATGTAAATGGAAAAGCCTGTCCCTGCCTCCTTCCCTTTTAGTCTGTCAGGTGGTTACTGTGCCTCTGACCCACCCGAGGACCTCAGTTGGCTGTGACACAGCAGCCCAGGCGGCTGGAAGAGAAGTCCCTGGCCTGGAGAGTGAAGC…
rs2305054	chr2:220,505,800-220,511,200	CACCTCATTATTATTATCACCAGGAGGGGCCAGGTATCTGGTCTGGGAGGTGACCTGAAGGCTTTGGCCAAGGGCAGTGCTGCCACCCAGGGTCATGGTACTTGCAGAGAGGCCCAGGAAAGGTCAGGGAGCAGGGAGGGCTGCAGGTTGGAGGAGGAGCTGGAGAATGGGAGGGGACGAGCATGCTTCCCTGCCTTCCCCAACCTTCTGTTCCCTCTGCAGCTGGACTCGGAAGATGCTGAACCAAACTTCGATGAGGATGGCCAGGATGAGTACAATGAGCTGCACATGCCAGTGTGACCCTTGAAGACAGTGCCCCTCAGAGACCCCAAGACCTTAGGGATTGACACCTGGGCCTCAGGCAGAGCCCA[G/A]CCCTGGGCTGGGGGGCTCCTCAG…
rs1275988	chr2:26,914,200-26,915,800	CACCCCAGCTGAGTGAAATTTACTGATTCTCTAC[A/G]TTGCCTTTAGCCTCAGTTTCCCCATCTATAAAATAGGCATGACCACACCTACCTTTCAGGATTGTGGTGAGGACCAGAGATGATGAATCCCTGACACACAACAGATGCTTAATAAATACTTGTTGAAGGAATGAAGGGGTTGGTGGCACTTCTGGGGTGTCATTGGAGGAGTGTAGTGTCCGGCAGTGACAGGTCAGCCCAGCCTGTGGGTAGACAGTGCTCCAGCTTCTGGCTGACTGCCTCCTGAGTCTGCTCTCAGTCAGGGGCCTTGGTGTCTCTTCCCTGTCTCTCTGCCTGGCCCATGCCAGGGTCCTGTGAAGGACTTTTTAACCCTTCTTGGCACTGAGATTTGCATTCCAA…
rs196067	chr22:38,852,200-38,853,800	CACCTTCGTGGGCTCTCCCTACTCAAAAGGATTCAGTCCCAACTCCTCAGTGTGGTATAGTCAGGCCCCACCTTATCCGGCATCCCACATCCCATAAATCCACAGGTACACCCTGATTCCACAGATTCCAGAACACGCCACAGGCCTCCACACCTCTCTGCCTGCACGCACTGTTCCTCCTCACTAAGATATCCTTCCACCTTTTTTGCCCAGAGAATTCCTGCTGTTCCCCAAGCCCAGCCTCAGTGCCACTTCCTTGAGAAGGCCTCCTGATGACCCCAGCAGAAGTCATTTATCACCCACTCATTCATTCAACCAGCACTAGGCACCCACCACATACCAGCCCCTGGGCGGGGCACAAGTATGGTTCTTGCTTAGTGGGATGAGGAGTCAGGCTAA…
rs4683418	chr3:141,747,600-141,749,000	CACCTACATATCAGAGTATCTGCTGGCTCCAAAGCAGTCACAAAGCAGGAGACTTAATGCATCTTGAAAGCAGAGCAAAAGCACCACGAGTTTCAGGGGGAAAA[G/A]GAGGAGGAGAAACTCTTGAAAAACTGGTCGGGGCTTTTTGAACCTGTAATAACTGTCCAGCTCTTGTGGGAGGAAAAAAATGTCCCAGTCCT[G/GCC]CCCCGAGATAGGAGGCTATGCTTCAATGCCAAAATGAATGACAGGCCCATTTCTGATATCAACAAAGAGCAGCTTAGTTGTGCTTTTTTCTTTTTTCCACTTTCCCACACAGAAGTTCTAAAATTTCCAGGTTAGTCCCTTTATAGCTAGGGTTAAGTACCTTTCTCCATTTTCTCAAGAGGGAACTCAAT…
rs7783216	chr7:103,254,800-103,255,200	CACCTCCAGCAGTGGGTTCTCACCAATGAGATATAAGTAAAAGGTGGAAGGTGAATTTATCCATTTGGCTTTCATTATAAGTGTTTTAAAAGGGAATCAATGGAATTGGCTGCCATATCCTTTTCCCTGTTGCTCCTATGGTCATCTTTCCTCTCTAGGGGGCAGCAGCCATCTTGTGACAATAATGGAACATTATTAGATAAAGACCTCTCTGCTGAGACTGTGGAACAGAAAAGTGAGAGAGCCTGGGTCCCCAGTGTCCTTGTTAAGGTGCTCACAAGCCCAGGACTGCCTATTCTAGGACTGCTTGTTACAAATGACAGATAAGCCTCTTTACTTTCATCTATGTCATGGTCAGTCTTTTCTTGTGTTTGTTGTAATCTAGAGCTGAACG[C/T]…
rs10089107	chr8:141,697,400-141,699,400	CACCCATTAAGGTAAGAGTGATCCTCTGATGGCTCAGAGGTAAAAACAAACTTTCCAGGGCAGGGGCCCTGCACTGTCCTTTGCCTTCTTCCTCCCTTCCCCCTTTCCTTCCCTCCCAGGCACAGTGCCTGGAGGTAGCTGGCTGAGGTCTGAGAACAGCTCCTACCAGGAAGTGGGTAAAGGAGCTCCTGATGGCTAATCACTAAAAGGGGGCTCTGGCTGATTGTTGTTAACAGTCCTCAGGGATTCCATATGGGAAAAGGTGAAACTTGTGTGTTGTCCCTGAATTTAGGGCAGATTTTGGATCACTTATGGAAAAACATTCTAATAATCAGAGGCATCCTGAAACAGAATAGACAGCCCTGACAGCAGTAGCAGACAGTAAGCAAAGAGGGCAAA…
rs1772203	chr6:105,720,200-105,723,000	CACCCTCCAAGGCAAGACCAGAGTAGTGACAGAGCAGGGGGTGGCCCTGGTGTTCAGGTTCCTGCATCTTCTGGGGCCTGAGGTTGCAGGCAACCTGGTCCTCTGGAAAAATGCCAATCACAGCGCCAACACCTGAATGTCCTGGGGAAATAACTCAGTGCTACCTGTATTAACTTCCATCATTTTCTCTGGAGTTTTAGGGTGGTTATGTTTTGATGCTGATTTGGTTTTCAGGTTAACCTCAGTTTGACTCTCCATAGAGGTGACTGGAAGCTCTTTCCTCTGATGTTTCTCAAAGCCTTTCATACTTTG[G/C]AACTGGAAGACACTATAATATTGTGTCAATTAGATGTAAATCAGTTTCTAAATCATATATTACCATTATGATATTTTGTTTA…

## Sheet: 4C-seq primer sequences
rs3783382	>14:102968281-102968702_forward	AATGATACGGCGACCACCGAACACTCTTTCCCTACACGACGCTCTTCCGATCTCAAGTTCTCTACTTGTGATC
	>14:102968281-102968702_reverse	CAAGCAGAAGACGGCATACGAGTTTCCCTTGACCTAGGACT
rs11263841	>1:35309714-35310060_forward	AATGATACGGCGACCACCGAACACTCTTTCCCTACACGACGCTCTTCCGATCTCCTCCTAGTCATTGGAGATC
	>1:35309714-35310060_reverse	CAAGCAGAAGACGGCATACGAATATCCAAACCATTTCCCAG
rs6565060	>16:82747224-82747488_forward	AATGATACGGCGACCACCGAACACTCTTTCCCTACACGACGCTCTTCCGATCTTGTAGGAATCCAGTGAGATC
	>16:82747224-82747488_reverse	CAAGCAGAAGACGGCATACGAAAGAGCACACCACTGTTTTT
rs17779853	>17:30064326-30064731_forward	AATGATACGGCGACCACCGAACACTCTTTCCCTACACGACGCTCTTCCGATCTAAAACATTTTGAAGTAGATC
	>17:30064326-30064731_reverse	CAAGCAGAAGACGGCATACGATATGGAAGCCACCTAGGTAC
rs12613503	>2:11559878-11560244_forward	AATGATACGGCGACCACCGAACACTCTTTCCCTACACGACGCTCTTCCGATCTCTCAAATGCTCCTCACGATC
	>2:11559878-11560244_reverse	CAAGCAGAAGACGGCATACGAACCACACAGTGGACAAATCT
rs1743292	>6:105708674-105709725_forward	AATGATACGGCGACCACCGAACACTCTTTCCCTACACGACGCTCTTCCGATCTGTCCTGCCCCACTCTGGATC
	>6:105708674-105709725_reverse	CAAGCAGAAGACGGCATACGAAATGGAAAATGTGACTGAGG
rs1772203	>6:105720876-105721183_forward	AATGATACGGCGACCACCGAACACTCTTTCCCTACACGACGCTCTTCCGATCTTGAGTTTGCTCCTGTAGATC
	>6:105720876-105721183_reverse	CAAGCAGAAGACGGCATACGAAAAGGGTCATTGCTCTTTTT
rs3734637	>6:126081584-126082038_forward	AATGATACGGCGACCACCGAACACTCTTTCCCTACACGACGCTCTTCCGATCTGTTAGTGATTGCATTTGATC
	>6:126081584-126082038_reverse	CAAGCAGAAGACGGCATACGATACCAATGCACTGCTAAATG
rs10030238	>4:141808099-141808428_forward	AATGATACGGCGACCACCGAACACTCTTTCCCTACACGACGCTCTTCCGATCTCTTGAAATGAGTCATAGATC
	>4:141808099-141808428_reverse	CAAGCAGAAGACGGCATACGAAAACAATCTCAGCTTCCTCA
rs12505666	>4:141901798-141902573_forward	AATGATACGGCGACCACCGAACACTCTTTCCCTACACGACGCTCTTCCGATCTCCCTTTAAAAGCATCAGATC
	>4:141901798-141902573_reverse	CAAGCAGAAGACGGCATACGATTGGCATGAAATAAAATTTG
